# Supplementary material for: Efficacy and Renal Safety of Prophylactic Tenofovir Alafenamide for HBV-Infected Cancer Patients Undergoing Chemotherapy
Source: Int J Mol Sci. 2022 Sep 26;23(19):11335. doi: 10.3390/ijms231911335 (PMC9569539; doi:10.3390/ijms231911335)
Supplement: Supplementary file 1 [file ijms-23-11335-s001.zip]

Archive with 1 entries (1 files):
- TAF chemo Tables S1 20220905.pdf
